# Supplementary material for: Joint calibrated estimation of inverse probability of treatment and censoring weights for marginal structural models
Source: Biometrics. 2020 Dec 11;78(1):115–27. doi: 10.1111/biom.13411 (PMC7612568; doi:10.1111/biom.13411)
Supplement: Supplementary file 2 [file BIOM-78-115-s001.zip]

Archive with 3 entries (3 files):
- Code for submisison/Code_for_1st_simulation_scenario2.R
- Code for submisison/Code_for_2nd_simulation.R
- Code for submisison/readme.txt
