# Supplementary material for: Joint calibrated estimation of inverse probability of treatment and censoring weights for marginal structural models
Source: Biometrics. 2020 Dec 11;78(1):115–27. doi: 10.1111/biom.13411 (PMC7612568; doi:10.1111/biom.13411)
Supplement: Supplementary file 2 [file BIOM-78-115-s001.zip › Code for submisison/readme.txt]

Code_for_1st_simulation_scenario1.R: R code for Scenario 1 (without censoring/dropout) in the first simulation study of Yiu & Su (2020)

Code_for_1st_simulation_scenario2.R: R code for Scenario 2 (with censoring/dropout) in the first simulation study of Yiu & Su (2020)

Code_for_2nd_simulation.R: R code for the second simulation study of Yiu & Su (2020), comparing the proposed calibrated approach with the MLE approach and the Covariate Balancing Propensity Score  approach by  Imai and Ratkovic (2015, JASA)
